# Supplementary material for: Four New Species of Small-Spored Alternaria Isolated from Solanum tuberosum and S. lycopersicum in China
Source: J Fungi (Basel). 2023 Aug 27;9(9):880. doi: 10.3390/jof9090880 (PMC10532295; doi:10.3390/jof9090880)
Supplement: Supplementary file 1 [file jof-09-00880-s001.zip]

Archive with 1 entries (1 files):
- jof-2577294-supplementary.pdf
